# Supplementary material for: Behavioral alterations in antibiotic-treated mice associated with gut microbiota dysbiosis: insights from 16S rRNA and metabolomics
Source: Front Neurosci. 2025 Feb 28;19:1478304. doi: 10.3389/fnins.2025.1478304 (PMC11906700; doi:10.3389/fnins.2025.1478304)
Supplement: Supplementary file 5 [file Table_1.xlsx]

## Sheet: Metabolite expression
Metabolite	BAmo_1	BAmo_2	BAmo_3	BAmo_4	BAmo_5	BAmo_6	BAmo_7	BCon_10	BCon_3	BCon_4	BCon_5	BCon_6	BCon_8	BCon_9	BCip_1	BCip_2	BCip_3	BCip_4	BCip_5	BCip_6	BCip_8
Dopamine	6.17325	6.13457	6.154	6.16044	6.12112	6.19061	6.16373	6.14076	6.19004	6.20866	6.18471	6.15452	6.19782	6.16529	6.18962	6.21249	6.18058	6.19624	6.14711	6.18332	6.18284
14,15-DiHETrE	4.93771	4.89881	4.95716	4.98338	4.96642	4.97495	4.85892	4.96455	4.94036	4.99811	4.93062	4.96459	5.00238	4.91109	4.98203	5.00846	4.97917	4.92219	4.96663	5.01419	4.97699
PC(18:0/14:0)	7.40343	7.48648	7.46249	7.45839	7.24821	7.36827	7.33104	7.29734	7.35737	7.39203	6.76392	7.26249	7.18966	7.11016	7.38407	7.37616	6.76861	7.24041	7.25142	7.32363	7.39538
DG(20:1(11Z)/16:1(9Z)/0:0)	6.1778	6.18683	6.26109	6.23131	6.22606	6.17338	6.26087	6.1716	6.28039	6.25771	6.23161	6.2792	6.18992	6.2097	6.22436	6.23669	6.23592	6.23062	6.18553	6.21703	6.20432
DG(18:0/18:3(6Z,9Z,12Z)/0:0)	6.99559	7.01021	7.03468	7.05824	7.02125	6.99596	7.03282	6.99418	7.10735	7.10833	7.04234	7.05095	7.04305	6.99159	7.10472	7.08642	7.02015	7.03381	7.00103	7.00509	7.03863
PE(16:1(9Z)/P-18:1(11Z))	6.76574	6.77219	6.76218	6.76917	6.75766	6.77103	6.75111	6.74659	6.80468	6.81176	6.77916	6.79276	6.77553	6.75036	6.76771	6.77914	6.77038	6.75605	6.74584	6.73647	6.76604
PE(18:3(9Z,12Z,15Z)/16:0)	7.01787	7.02468	7.02138	7.0208	7.02312	7.01409	7.00367	6.99035	7.06157	7.05765	7.03879	7.04601	7.02587	7.00339	7.0218	7.02752	7.01813	7.02245	6.99799	7.02241	7.02659
Arachidonic acid	6.11125	6.22028	6.27683	6.23843	6.29011	6.31958	6.30347	6.30052	6.21623	6.23224	6.37161	6.21294	6.18635	6.21748	6.26695	6.30535	6.28998	6.3264	6.27846	6.24841	6.31846
L-Glutamine	5.05458	5.3264	5.28225	5.32074	5.39196	5.30957	5.31133	5.38677	5.34722	5.29648	5.35655	5.40697	5.31865	5.30173	5.41996	5.32969	5.55812	5.35651	5.40943	5.36327	5.31832
L-Glutamic Acid	7.201	7.27133	7.23221	7.24064	7.28289	7.21798	7.19901	7.24339	7.25288	7.21422	7.25602	7.24413	7.23499	7.23306	7.28635	7.27441	7.36834	7.22979	7.2978	7.26785	7.24264
5-Hydroxy-L-tryptophan	6.80361	6.84963	6.73347	6.76601	6.82203	6.76131	6.75998	6.77354	6.782	6.78094	6.7852	6.73588	6.7347	6.77697	6.75449	6.79739	6.78683	6.76379	6.85634	6.76964	6.78489
PC(14:0/18:1(11Z))	6.53972	6.53923	6.24784	6.45481	6.53763	6.4953	6.51316	6.533	4.78643	6.15583	6.32328	6.31122	6.37111	6.43612	5.26489	6.15292	6.37145	6.37755	6.60472	6.50294	6.53823
PC(18:1(9Z)/14:0)	7.26095	7.2748	7.04223	7.21099	7.21833	7.21805	7.1951	7.24428	6.3493	7.06705	7.14166	7.13642	7.21778	7.16181	6.3626	7.06347	7.16209	7.17498	7.3195	7.24912	7.28034
PC(14:0/20:2(11Z,14Z))	7.18203	7.15083	7.07304	7.0969	7.14809	7.12624	7.11589	7.13988	6.34916	6.95807	7.043	7.01678	7.14047	7.1248	6.30355	6.9474	7.07954	7.09789	7.23584	7.15863	7.15935
PC(18:3(9Z,12Z,15Z)/18:0)	8.32927	8.29104	8.23934	8.22835	8.26192	8.22709	8.19854	8.26969	7.51694	8.09404	8.22903	8.1275	8.27545	8.25556	7.5384	8.09072	8.18932	8.20476	8.32779	8.22797	8.27524
PC(18:4(6Z,9Z,12Z,15Z)/18:0)	6.3007	6.3488	6.13647	6.27156	6.33515	6.28928	6.35546	6.30638	5.65718	5.79851	6.17275	6.14999	6.21778	6.24936	5.82107	5.96195	6.25223	6.21688	6.36813	6.33846	6.33389
PC(20:4(8Z,11Z,14Z,17Z)/16:0)	8.3973	8.37191	8.20726	8.30663	8.3713	8.35704	8.3629	8.38578	7.95841	8.00847	8.19224	8.2511	8.23328	8.35269	8.02158	8.02629	8.24534	8.20025	8.41611	8.36794	8.34655
PC(18:2(9Z,12Z)/20:4(8Z,11Z,14Z,17Z))	7.09525	7.06296	6.99333	7.05405	7.13338	7.09359	7.07612	7.08701	6.31725	6.71409	6.87927	6.87267	6.86993	7.04604	6.41531	6.76882	7.00582	6.85735	7.18537	7.02826	7.03826
PC(22:4(7Z,10Z,13Z,16Z)/18:3(9Z,12Z,15Z))	7.64176	7.58899	7.64118	7.60892	7.60462	7.55307	7.56169	7.54545	7.16999	7.26404	7.47358	7.4513	7.5371	7.53457	7.23333	7.27875	7.47231	7.47185	7.61724	7.56464	7.55997
Prostaglandin H2	4.5537	4.80818	4.74242	4.94592	4.75567	4.74364	4.79182	4.63254	4.70713	4.56406	4.54722	4.63791	4.77928	4.6511	4.76098	4.91976	4.66441	4.82091	5.17416	5.02383	4.85859
PE(18:0/18:3(9Z,12Z,15Z))	6.59317	6.68012	6.59212	6.6863	6.59663	6.5612	6.62267	6.6288	6.66019	6.44992	6.51068	6.75333	6.74546	6.56543	6.46472	6.63881	6.72481	6.67004	6.65794	6.80037	6.68504
PE(22:6(4Z,7Z,10Z,13Z,16Z,19Z)/16:0)	5.87344	5.95361	6.00229	6.11455	5.94295	5.92799	6.05499	5.99654	6.10494	5.78939	5.89312	6.1504	6.1423	5.9228	5.98722	6.06815	6.07752	6.05683	6.01214	6.1744	6.02345
L-Glutamate	7.17419	7.17985	7.14522	7.17493	7.1598	7.1026	7.07429	7.15352	7.09677	7.08451	7.14374	7.14118	7.17164	7.15853	7.19045	7.13352	7.16394	7.10817	7.17333	7.18096	7.13431
DG(18:0/18:2(9Z,12Z)/0:0)	6.55748	6.57786	6.56926	6.55589	6.59225	6.54888	6.567	6.52677	6.55083	6.52107	6.50645	6.54873	6.55465	6.54886	6.56325	6.52975	6.55828	6.52681	6.54105	6.56314	6.54257
PC(18:1(9Z)/18:1(11Z))	7.65868	7.55829	7.59518	7.51873	7.65443	7.56881	7.60191	7.51381	7.50586	7.21487	7.55027	7.41478	7.59576	7.54204	7.45643	7.39447	7.37878	7.44472	7.54183	7.59173	7.44378
PC(16:1(9Z)/20:0)	7.33736	7.43002	7.40693	7.33881	7.37615	7.28179	7.34663	7.4036	7.0535	6.85503	6.88644	7.26539	7.24446	7.31991	7.16496	6.91504	7.0581	7.21467	7.30199	7.38558	7.35691
PC(16:0/16:0)	6.50021	6.48346	6.44808	6.24951	6.48285	6.37189	6.50932	6.31758	6.4734	5.4084	6.21148	6.34794	6.09294	6.32564	6.39392	5.33269	6.33978	6.23812	6.38157	6.45374	6.39375
PC(16:1(9Z)/16:0)	7.27704	7.22797	7.22814	7.10367	7.21971	7.17364	7.22763	7.15624	7.24457	6.48276	7.02148	7.16499	7.04092	7.13815	7.25601	6.49245	7.07931	7.13385	7.19097	7.26383	7.15634
PC(16:1(9Z)/18:1(11Z))	7.06039	7.03204	7.02885	6.98791	7.00571	6.99571	7.03048	6.95043	7.05675	6.06006	6.76699	6.97985	6.83384	6.97276	7.08348	6.12411	6.84928	6.90286	7.01024	7.06818	6.95112
1,2-Dipalmitoylphosphatidylcholine	7.70476	7.67093	7.62126	7.4115	7.55242	7.47592	7.56129	7.52885	7.48954	6.95828	7.42379	7.58536	7.3587	7.55577	7.42662	6.96174	7.44145	7.40045	7.54915	7.62586	7.52341
PC(16:0/18:1(11Z))	8.39913	8.33333	8.30752	8.11567	8.27544	8.20161	8.27409	8.26322	8.06407	7.54594	8.09088	8.27159	8.1061	8.34539	8.06064	7.60968	8.13308	8.09837	8.29617	8.39664	8.19126
PC(18:0/20:4(8Z,11Z,14Z,17Z))	7.85731	7.73552	7.7423	7.51349	7.77204	7.68907	7.76734	7.69729	7.60488	7.02335	7.58624	7.64082	7.59609	7.76052	7.60733	7.11282	7.55814	7.57523	7.71897	7.80179	7.63243
PE(18:0/20:4(8Z,11Z,14Z,17Z))	6.57684	6.1736	6.45493	6.42295	6.50602	6.43432	6.35767	6.36323	6.25834	6.31634	6.23421	6.28193	6.34037	6.52242	6.24868	6.22073	6.29446	6.48842	6.4493	6.38503	6.46726
PE(P-16:0/22:6)	6.69943	6.19589	6.64368	6.65028	6.7168	6.64697	6.5728	6.55076	6.6498	6.80292	6.48738	6.60182	6.7208	6.80309	6.57601	6.58388	6.73202	6.77175	6.70875	6.59651	6.7869
GPEtn(20:3/20:3)	6.55862	6.38498	6.39816	6.44185	6.50347	6.40099	6.39512	6.37214	6.38237	6.52168	6.28224	6.38803	6.51586	6.53465	6.33743	6.40679	6.47304	6.50915	6.53234	6.4632	6.6511
L-Tyrosine	5.03292	4.87046	4.89049	4.87403	4.89537	4.79678	4.87212	4.82346	4.86328	4.83438	4.84981	4.82245	4.82722	4.87807	4.95983	4.83182	5.06942	4.85691	4.84647	4.86766	4.87672
Serotonin	5.04092	4.95554	4.92362	4.97776	5.09319	4.96854	5.0002	4.98959	4.9883	4.91794	4.90021	4.91175	4.81017	4.91177	5.01126	4.98156	5.08554	4.93558	4.95456	4.9645	4.99266
L-Tryptophan	6.70861	6.66934	6.64463	6.65288	6.74846	6.67009	6.68353	6.69622	6.71893	6.634	6.64376	6.64129	6.52916	6.6346	6.72189	6.67747	6.79797	6.62574	6.63722	6.63199	6.69429

## Sheet: Metabolite hierarchical cluster
0	Dopamine;14,15-DiHETrE
1	PE(16:1(9Z)/P-18:1(11Z));PE(18:3(9Z,12Z,15Z)/16:0);DG(20:1(11Z)/16:1(9Z)/0:0);DG(18:0/18:3(6Z,9Z,12Z)/0:0)
2	PC(16:1(9Z)/16:0);PC(18:1(9Z)/18:1(11Z));PC(16:0/18:1(11Z));DG(18:0/18:2(9Z,12Z)/0:0);1,2-Dipalmitoylphosphatidylcholine;PC(16:0/16:0);PC(18:0/20:4(8Z,11Z,14Z,17Z));PC(16:1(9Z)/18:1(11Z));PC(16:1(9Z)/20:0);L-Glutamate
3	PC(18:2(9Z,12Z)/20:4(8Z,11Z,14Z,17Z));PC(14:0/18:1(11Z));PC(18:4(6Z,9Z,12Z,15Z)/18:0);PC(18:1(9Z)/14:0);PC(22:4(7Z,10Z,13Z,16Z)/18:3(9Z,12Z,15Z));PC(20:4(8Z,11Z,14Z,17Z)/16:0);PC(14:0/20:2(11Z,14Z));PC(18:3(9Z,12Z,15Z)/18:0)
4	PC(18:0/14:0)
5	Prostaglandin H2;PE(18:0/18:3(9Z,12Z,15Z));PE(22:6(4Z,7Z,10Z,13Z,16Z,19Z)/16:0)
6	Serotonin;L-Tryptophan;L-Tyrosine
7	L-Glutamine;L-Glutamic Acid;Arachidonic acid
8	PE(P-16:0/22:6);GPEtn(20:3/20:3);PE(18:0/20:4(8Z,11Z,14Z,17Z))
9	5-Hydroxy-L-tryptophan

## Sheet: Normalized metabolite expressio
ID	Metabolite	metab_id	BAmo_1	BAmo_2	BAmo_5	BCip_5	BCip_6	BCip_3	BCip_4	BCip_8	BAmo_7	BCon_9	BAmo_6	BCon_10	BCon_5	BCon_8	BCon_6	BAmo_3	BAmo_4	BCon_3	BCip_1	BCon_4	BCip_2
pos_1220	Dopamine	metab_236	0.0124048	-1.55707	-2.10266	-1.04805	0.42139	0.31015	0.94556	0.401829	-0.373829	-0.310582	0.71714	-1.30587	0.477499	1.00962	-0.747342	-0.768491	-0.507184	0.69408	0.6769	1.44959	1.60491
pos_2287	14,15-DiHETrE	metab_1346	-0.548486	-1.55144	0.191564	0.196962	1.4233	0.520307	-0.948694	0.464244	-2.57988	-1.23476	0.411567	0.143332	-0.731403	1.11892	0.144392	-0.0471359	0.629032	-0.480345	0.5941	1.00876	1.27567
pos_1998	PC(18:0/14:0)	metab_1045	0.637015	1.06418	-0.161306	-0.14476	0.226617	-2.62794	-0.201422	0.595654	0.264743	-0.87132	0.456195	0.0913764	-2.65205	-0.462419	-0.0878602	0.940804	0.919686	0.400146	0.537476	0.578397	0.496787
pos_1743	DG(20:1(11Z)/16:1(9Z)/0:0)	metab_784	-1.32838	-1.05982	0.106753	-1.09848	-0.161923	0.399966	0.24225	-0.539975	1.1419	-0.379857	-1.45984	-1.51292	0.271607	-0.968056	1.68674	1.14821	0.262744	1.72223	0.0561986	1.04786	0.42279
pos_88	DG(18:0/18:3(6Z,9Z,12Z)/0:0)	metab_2960	-1.09296	-0.706752	-0.415163	-0.949298	-0.842065	-0.444394	-0.0835155	0.0438228	-0.109767	-1.19871	-1.08312	-1.1302	0.141808	0.160582	0.369228	-0.0605374	0.561785	1.85898	1.7893	1.88483	1.30615
pos_1320	PE(16:1(9Z)/P-18:1(11Z))	metab_342	-0.129565	0.214315	-0.559758	-1.18977	-1.68887	0.117579	-0.645726	-0.113386	-0.908955	-0.948916	0.152179	-1.14984	0.585429	0.392398	1.31034	-0.318993	0.0533909	1.94532	-0.0246883	2.32281	0.584714
pos_1323	PE(18:3(9Z,12Z,15Z)/16:0)	metab_345	-0.301979	0.0876277	-0.00177728	-1.44047	-0.0420952	-0.287271	-0.0401519	0.197088	-1.1156	-1.13163	-0.518606	-1.87813	0.895655	0.155797	1.30911	-0.101466	-0.134599	2.1999	-0.0774768	1.97559	0.250481
neg_204	Arachidonic acid	metab_4234	-2.60749	-0.738957	0.457893	0.25818	-0.256919	0.455646	1.07973	0.943685	0.686751	-0.786919	0.962941	0.636158	1.85454	-1.32048	-0.864655	0.230248	-0.42796	-0.808291	0.060949	-0.533991	0.718936
pos_2894	L-Glutamine	metab_1986	-3.19759	-0.16578	0.565492	0.760376	0.245484	2.41874	0.170131	-0.255923	-0.333844	-0.440931	-0.353472	0.50759	0.170492	-0.252252	0.732861	-0.658233	-0.228894	0.0664758	0.877791	-0.499493	-0.129015
pos_431	L-Glutamic Acid	metab_3098	-1.34288	0.51071	0.815422	1.20851	0.418977	3.06773	-0.583999	-0.245412	-1.39526	-0.497984	-0.895198	-0.225635	0.107268	-0.446962	-0.205997	-0.520259	-0.297938	0.0246198	0.906831	-0.994515	0.591982
pos_858	5-Hydroxy-L-tryptophan	metab_2936	0.72055	2.12152	1.28123	2.32562	-0.313442	0.209791	-0.491533	0.150962	-0.607273	-0.0901118	-0.566991	-0.19455	0.16019	-1.37687	-1.34109	-1.41442	-0.423832	0.062884	-0.774476	0.0306164	0.531225
pos_1562	PC(14:0/18:1(11Z))	metab_587	0.564421	0.563328	0.559731	0.710425	0.481796	0.186441	0.200137	0.561067	0.504759	0.33172	0.464652	0.549314	0.0782446	0.185681	0.0511591	-0.0912158	0.373701	-3.37389	-2.29916	-0.297885	-0.304424
pos_1732	PC(18:1(9Z)/14:0)	metab_772	0.56936	0.622271	0.406493	0.793091	0.524141	0.191588	0.240842	0.643444	0.317737	0.190534	0.405449	0.505669	0.113555	0.404406	0.0935103	-0.266381	0.378463	-2.9141	-2.8633	-0.171543	-0.185228
pos_401	PC(14:0/20:2(11Z,14Z))	metab_2455	0.61879	0.491087	0.479877	0.838979	0.523032	0.199353	0.274454	0.525964	0.348111	0.384571	0.390457	0.446294	0.0497963	0.448692	-0.0574893	0.172756	0.270396	-2.78964	-2.97631	-0.297748	-0.341426
pos_79	PC(18:3(9Z,12Z,15Z)/18:0)	metab_2862	0.759871	0.586413	0.454249	0.753136	0.300196	0.124847	0.194916	0.514683	0.166664	0.425393	0.296212	0.489532	0.305003	0.51568	-0.155677	0.351828	0.301934	-2.9261	-2.82871	-0.307514	-0.32255
pos_1563	PC(18:4(6Z,9Z,12Z,15Z)/18:0)	metab_588	0.569053	0.805357	0.738271	0.900316	0.754565	0.330942	0.157299	0.732076	0.83805	0.316851	0.512967	0.596958	-0.0594455	0.16175	-0.171294	-0.237662	0.425914	-2.59208	-1.78704	-1.89785	-1.095
pos_373	PC(20:4(8Z,11Z,14Z,17Z)/16:0)	metab_2423	0.983953	0.806889	0.802674	1.11516	0.779209	-0.0757673	-0.390227	0.63006	0.744082	0.672885	0.703216	0.903669	-0.446126	-0.159902	-0.0356313	-0.341362	0.351622	-2.07684	-1.63632	-1.72777	-1.60349
pos_1400	PC(18:2(9Z,12Z)/20:4(8Z,11Z,14Z,17Z))	metab_423	0.721125	0.577544	0.89063	1.12176	0.423279	0.323501	-0.33656	0.467716	0.636069	0.502347	0.713724	0.684486	-0.239102	-0.280624	-0.26848	0.26798	0.537955	-2.7378	-2.30184	-0.973514	-0.730187
pos_336	PC(22:4(7Z,10Z,13Z,16Z)/18:3(9Z,12Z,15Z))	metab_2382	1.05521	0.678286	0.789977	0.88011	0.504424	-0.155026	-0.158299	0.471042	0.483303	0.289663	0.421759	0.367374	-0.14595	0.307725	-0.305096	1.05109	0.820688	-2.31431	-1.86191	-1.64257	-1.53749
pos_2204	Prostaglandin H2	metab_1256	-1.34268	0.26779	-0.0645652	2.58382	1.63243	-0.642038	0.348342	0.586779	0.16424	-0.726293	-0.140698	-0.843736	-1.38366	0.0848955	-0.809778	-0.148385	1.13944	-0.371686	-0.0309469	-1.27712	0.973851
pos_97	PE(18:0/18:3(9Z,12Z,15Z))	metab_3056	-0.435322	0.52103	-0.397253	0.277036	1.8436	1.01257	0.41009	0.575064	-0.110833	-0.740416	-0.786977	-0.043439	-1.34261	1.23964	1.32625	-0.446894	0.589006	0.301797	-1.84813	-2.0109	0.066697
neg_1203	PE(22:6(4Z,7Z,10Z,13Z,16Z,19Z)/16:0)	metab_3330	-1.39333	-0.591877	-0.698423	-0.00671321	1.61547	0.646971	0.440031	0.10639	0.42172	-0.899824	-0.848007	-0.162646	-1.19661	1.29456	1.3755	-0.10521	1.0171	0.921061	-0.255821	-2.23359	0.553244
neg_194	L-Glutamate	metab_5144	0.858895	1.02547	0.435056	0.833614	1.05811	0.557183	-1.08511	-0.315493	-2.08262	0.397665	-1.24902	0.250298	-0.0376058	0.783701	-0.113142	0.00579972	0.880681	-1.42089	1.33763	-1.78171	-0.338512
pos_1509	DG(18:0/18:2(9Z,12Z)/0:0)	metab_531	0.369249	1.38131	2.0962	-0.446509	0.650569	0.409206	-1.15344	-0.370768	0.842337	-0.058436	-0.0578002	-1.15535	-2.16429	0.228946	-0.0647933	0.954255	0.290302	0.0390154	0.656196	-1.43849	-1.0077
pos_1450	PC(18:1(9Z)/18:1(11Z))	metab_473	1.40019	0.444025	1.35975	0.287206	0.762479	-1.26577	-0.637677	-0.646657	0.859515	0.289194	0.544169	0.0203437	0.36761	0.800866	-0.922897	0.795398	0.0672017	-0.0554001	-0.526181	-2.82701	-1.11636
pos_98	PC(16:1(9Z)/20:0)	metab_3066	0.57005	1.08807	0.786934	0.372326	0.839654	-0.991178	-0.115849	0.679344	0.621886	0.472514	0.259362	0.940363	-1.95088	0.0506892	0.167724	0.959	0.578136	-1.0169	-0.393769	-2.12649	-1.79099
pos_1731	PC(16:0/16:0)	metab_771	0.708895	0.65638	0.654474	0.336917	0.563209	0.205891	-0.11285	0.375121	0.737472	0.161574	0.306588	0.136291	-0.196358	-0.568034	0.231492	0.545459	-0.0771156	0.624843	0.37565	-2.71427	-2.95163
pos_1345	PC(16:1(9Z)/16:0)	metab_367	0.772117	0.547212	0.509371	0.377664	0.711546	-0.134023	0.115907	0.218965	0.545678	0.135646	0.298275	0.218516	-0.399037	-0.30994	0.258636	0.548015	-0.0223927	0.623291	0.675722	-2.86778	-2.82339
pos_340	PC(16:1(9Z)/18:1(11Z))	metab_2387	0.601348	0.499558	0.405026	0.421284	0.629305	-0.156653	0.0357271	0.208996	0.493927	0.286712	0.369114	0.206544	-0.452101	-0.212083	0.312168	0.488101	0.341104	0.58828	0.684226	-2.99028	-2.7603
pos_1724	1,2-Dipalmitoylphosphatidylcholine	metab_763	1.23359	1.05735	0.440018	0.422968	0.822542	-0.138058	-0.351649	0.288906	0.486189	0.457429	0.0414869	0.317234	-0.23007	-0.569154	0.611568	0.798624	-0.294096	0.112439	-0.215305	-2.65503	-2.63698
pos_1458	PC(16:0/18:1(11Z))	metab_480	1.07428	0.777514	0.516388	0.609897	1.06302	-0.125681	-0.282237	0.136733	0.510299	0.831892	0.183425	0.46127	-0.316011	-0.247338	0.499058	0.661072	-0.204205	-0.436924	-0.452399	-2.77376	-2.48628
pos_1941	PC(18:0/20:4(8Z,11Z,14Z,17Z))	metab_987	1.16714	0.571366	0.750012	0.49042	0.895567	-0.296321	-0.212722	0.0671055	0.727025	0.693649	0.344158	0.38439	-0.158855	-0.110637	0.10815	0.604564	-0.514719	-0.0676596	-0.0556605	-2.91232	-2.47465
pos_381	PE(18:0/20:4(8Z,11Z,14Z,17Z))	metab_2432	1.82928	-1.75927	1.19905	0.694227	0.122284	-0.683699	1.04242	0.854032	-0.1212	1.34499	0.56095	-0.0717113	-1.21994	-0.275123	-0.795222	0.744374	0.459752	-1.0052	-1.09117	-0.488979	-1.33984
pos_348	PE(P-16:0/22:6)	metab_2395	0.419406	-3.30828	0.548012	0.48843	-0.342516	0.660718	0.954779	1.06699	-0.51804	1.18682	0.0310857	-0.681136	-1.15039	0.577599	-0.303168	0.00672922	0.0555691	0.0520353	-0.49423	1.18559	-0.435988
pos_368	GPEtn(20:3/20:3)	metab_2417	1.24308	-0.746922	0.611035	0.94184	0.149487	0.262326	0.676068	2.30293	-0.630658	0.968396	-0.563415	-0.894023	-1.92436	0.753042	-0.711982	-0.595903	-0.0951422	-0.776804	-1.29183	0.81976	-0.496924
neg_579	L-Tyrosine	metab_4675	2.31161	-0.113733	0.258072	-0.4719	-0.155578	2.85666	-0.316118	-0.0202616	-0.0889225	-0.000201077	-1.21377	-0.815433	-0.422111	-0.759269	-0.830458	0.185321	-0.0603934	-0.22095	1.22043	-0.65236	-0.690632
pos_2474	Serotonin	metab_1545	1.15423	-0.185927	1.97462	-0.201343	-0.0452885	1.85453	-0.499203	0.39661	0.51496	-0.873068	0.01806	0.348435	-1.05444	-2.46768	-0.873373	-0.687006	0.162766	0.328238	0.68867	-0.776227	0.222443
pos_56	L-Tryptophan	metab_2629	0.712136	-0.00507798	1.44014	-0.591887	-0.687471	2.34454	-0.801584	0.450591	0.254102	-0.639775	0.00847318	0.485925	-0.472499	-2.5658	-0.517552	-0.456494	-0.305902	0.900806	0.954729	-0.650734	0.143335
